# Supplementary material for: Assembly and analysis of the genome of Notholithocarpus densiflorus
Source: G3 (Bethesda). 2024 Mar 1;14(5):jkae043. doi: 10.1093/g3journal/jkae043 (PMC11075539; doi:10.1093/g3journal/jkae043)
Supplement: jkae043_Supplementary_Data [file jkae043_supplementary_data.zip]

Archive with 2 entries (2 files):
- Supplemental_Figures_G3-2023-404749.pptx
- Supplemental_Tables_G3-2023-404749.xlsx
