# Supplementary material for: Assembly and analysis of the genome of Notholithocarpus densiflorus
Source: G3 (Bethesda). 2024 Mar 1;14(5):jkae043. doi: 10.1093/g3journal/jkae043 (PMC11075539; doi:10.1093/g3journal/jkae043)
Supplement: jkae043_Supplementary_Data [file jkae043_supplementary_data.zip › Supplemental_Tables_G3-2023-404749.xlsx]

## Sheet: Supp Table 1
Supplementary Table 1. N. densiflorus sample sequencing statistics.
Sample	Resistance/susceptible	Resistance ranking	Read Pairs	Depth	Duplicate Rate	Barcode Counts	Average Fragment Per Barcode	Average Barcode Read Count	Fragment Counts	Average Fragment Length	Median Fragment Length	Average Reads Per Fragment	Phased Heterozygous SNPs	AN50	N50
LP.22.20	Resistant	2	406447547	57.62	0.353	18758681	1.5	12.9	28567925	15578	5544	8.5	5326475	840124	1735501
LP.22.48	Resistant	1	447385635	48.07	0.4986	15533839	1.5	12.9	23010229	18467	7003	8.7	5612687	912979	1829935
LP.22.48.XL	Resistant	1	1059139570	90.89	0.5539	14895180	1.7	29.6	25308314	29289.4	14134	17.4	5756500	963152	1965885
LP.22.50	Resistant	5	465928152	43.23	0.5189	15617499	1.4	9.9	21353654	13416	4769	7.2	5467234	701527	1284228
NL.2	Unknown	N/A	640831961	94.71	0.3472	24002912	1.5	20.7	36536697	16662.1	4900	13.6	5343773	3191.45	3987
NL.2.XL	Unknown	N/A	1048163072	45.11	0.6691	10401442	1.3	18.4	13427904	18542.3	7589	14.3	5246071	718226	1418556
SM.52.42	Resistant	13	489172907	51.27	0.5131	17335000	1.5	11.2	25537047	17854	6167	7.6	5205471	873536	1886143
SM.52.42.XL	Resistant	13	1071269312	72.96	0.5985	13317040	2	21.2	26767511	12554.1	4573	10.5	5260652	630609	1193578
SM.52.81 (clone 1)	Resistant	7	467619518	63.31	0.3884	20716413	1.6	13.4	32255848	17468	6147	8.6	5127311	905040	1827259
SM.52.81 (clone 2)	Resistant	4	449730057	47.56	0.5155	16845627	1	11.6	24443651	18308	6919	8	5078550	855272	1753410
SM.52.81.XL (clone 2)	Resistant	4	1077851314	97.62	0.5391	15392316	1.7	32	26592505	31605.2	15350	18.5	5233492	931908	1954819
SM.52.91	Resistant	6	413096479	40.48	0.5276	14498175	1	7.9	19005356	7092	2742	6.1	4993024	303219	459125
SM.52.97	Resistant	31	449776848	65.46	0.3444	17811900	1.6	17.5	27967321	22856	7931	11.2	4984597	899285	1965963
SM.54.28	Susceptible	137	483327738	68.22	0.3676	20051122	1.6	15.4	32149651	17956	5387	9.6	4894395	1.00443e+06	1953392
SM.54.37	Susceptible	125	488378110	47.83	0.5583	16789039	1.5	10.6	24717489	20049	7693	7.2	4848100	1.06294e+06	1945433
SM.54.37.XL	Susceptible	125	1062502314	90.64	0.5596	16394800	1.7	27.1	27395942	24210.4	10954	16.2	4917685	962681	1887674
SM.74.45 (clone 1)	Susceptible	132	475887842	61.71	0.4133	19107094	1.6	14.7	30115196	19843	6972	9.3	3967293	1.01371e+06	1763742
SM.74.45.XL (clone 1)	Susceptible	132	1047472880	95.85	0.5444	15394540	1.6	31.4	25196863	34485.3	15970	19.2	3986881	1.04944e+06	1957027
SM.74.45 (clone 2)	Susceptible	133	501350473	75.7	0.3165	22144317	1.6	14.2	35736398	13670	4022	8.8	3975971	978566	1660606

## Sheet: Supp Table 2
Supplementary Table 2. N. densiflorus sequencing library kmer analysis
Sample	Average heterozygosity	Average genome size
LP.22.20	0.013087	559180417
LP.22.48	0.01301	5.66503e+08
LP.22.48.XL	0.0136631	5.36217e+08
LP.22.50	0.0137255	5.64958e+08
NL.2	0.0145794	5.26249e+08
NL.2.XL	0.00386832	1122144167
SM.52.42	0.0123622	5.53096e+08
SM.52.42.XL	0.0103073	5.60614e+08
SM.52.81 (clone 1)	0.0125112	5.53662e+08
SM.52.81 (clone 2)	0.0124765	550064594
SM.52.81.XL (clone 2)	0.0125239	5.25918e+08
SM.52.91	0.0154289	5.35425e+08
SM.52.97	0.0118296	555391612
SM.54.28	0.0129729	5.44228e+08
SM.54.37	0.0119898	5.51604e+08
SM.54.37.XL	0.0121072	535691557
SM.74.45 (clone 1)	0.0116236	5.53372e+08
SM.74.45 (clone 2)	0.0122889	5.48227e+08
SM.74.45.XL (clone 1)	0.0115894	535721128

## Sheet: Supp Table 3
Supplementary Table 3. N. densiflorus kmer analysis versus other species.
Species	Reference	Kmer genome size (mb)	Kmer heterozygosity
Peach (Prunus persica)	Yu et al 2021	271	0.0032
Poplar (Populus simonii)	Wu et al 2020	411	0.0134
Tanoak (Notholithocarpus densiflorus)	This study	547	0.013
Valley Oak (Quercas lobata)	Sork et al 2016	702	0.0125
Pendunculate Oak (Quercus robar)	Plomion et al 2018	736	0.0152
Chinese Chestnut (Castanea mollissima)	Yu et al 2019	772	0.0087
Macadamia (Macadamia integrifolia HAES 741)	Nock et al 2020	896	0.0136
Cork Oak (Quercus suber)	Ramos et al 2018	1060	0.0162

## Sheet: Supp Table 4
Supplementary Table 3. N. densiflorus Supernova assemblies statistics.
	Supernova statistics				Merqury analysis
Sample	Contig N50 (kb)	Scaffold N50 (mb)	% Missing	Assembly size (mb)	% complete	QV
LP.22.48.XL	50.34	1.33	15.01	640.78	87.1	57.5
SM.74.45.XL (clone 1)	50.43	2.07	13.18	639.18	88.6	59.3
SM.52.81.XL (clone 2)	49.44	1.47	14.01	635.97	87.9	57.6
NL2.XL	31.36	0.166	38.93	421.08	81.8	50.2
SM.52.42.XL	47.04	0.145	25.05	575.88	86.5	54.4
SM.54.37.XL	52.03	1.04	14.16	630.79	87.9	58.5

## Sheet: Supp Table 5
Supp Table 5. DNA binding genes with dN/dS > 1.2
Tanoak Gene ID	Arabidopdis Gene ID	Arabidopsis Gene Symbol	Arabidopsis Short Description	Arabidopsis Curator Summary	BLAST percent ID	BLAST alignment length	BLAST e-value	dN/dS
augustus-1014_pilon-processed-gene-5.8	RAS1	AT1G09950	RESPONSE TO ABA AND SALT 1	NA	42.708	192	1.4e-47	4.1384
maker-431_pilon-augustus-gene-9.19	ATHB-7	AT2G46680	homeobox 7	encodes a putative transcription factor that contains a homeodomain closely linked to a leucine zipper motif. Transcript is detected in all tissues examined. Is transcriptionally regulated in an ABA-dependent manner and may act in a signal transduction pathway which mediates a drought response.	44.939	247	4.36e-54	2.28983
augustus-266_pilon-processed-gene-97.305	ATHB-7	AT2G46680	homeobox 7	encodes a putative transcription factor that contains a homeodomain closely linked to a leucine zipper motif. Transcript is detected in all tissues examined. Is transcriptionally regulated in an ABA-dependent manner and may act in a signal transduction pathway which mediates a drought response.	40.244	246	2.98e-38	2.14059
maker-74056_pilon-snap-gene-18.97	AtWRKY41	AT4G11070	WRKY family transcription factor	member of WRKY Transcription Factor; Group III	39.944	358	4.3e-71	2.05768
maker-261_pilon-snap-gene-47.3	ATWRKY40	AT1G80840	WRKY DNA-binding protein 40	Pathogen-induced transcription factor. Binds W-box sequences in vitro. Forms protein complexes with itself and with WRKY40 and WRKY60. Coexpression with WRKY18 or WRKY60 made plants more susceptible to both P. syringae and B. cinerea. WRKY18, WRKY40, and WRKY60 have partially redundant roles in response to the hemibiotrophic bacterial pathogen Pseudomonas syringae and the necrotrophic fungal path…	42.643	333	4.39e-72	1.87781
augustus-542_pilon-processed-gene-26.72	NA	AT3G14880	NA	NA	35.135	259	3.23e-47	1.65347
augustus-353_pilon-processed-gene-14.64	ATHSFA2	AT2G26150	heat shock transcription factor A2	member of Heat Stress Transcription Factor (Hsf) family. Involved in response to misfolded protein accumulation in the cytosol. Regulated by alternative splicing and non-sense-mediated decay.	41.127	355	1.65e-82	1.6303
maker-345_pilon-snap-gene-67.1	ATWRKY11	AT4G31550	WRKY DNA-binding protein 11	member of WRKY Transcription Factor; Group II-d; negative regulator of basal resistance to Pseudomonas syringae.	34.375	320	3.16e-48	1.50116
augustus-267_pilon-processed-gene-29.9	AT-HSFA3	AT5G03720	heat shock transcription factor A3	Member of Heat Stress Transcription Factor (Hsf) family. Expression is regulated by DREB2A and in turn HSFA3 regulates the expression of hsps Hsp18.1-CI and Hsp26.5-MII35S. Involved in establishing thermotolerence.	41.943	453	1.7e-97	1.44384
